# Supplementary material for: Measuring Wellness Through Indigenous Partnerships: A Scoping Review
Source: Int J Environ Res Public Health. 2024 Dec 31;22(1):43. doi: 10.3390/ijerph22010043 (PMC11764526; doi:10.3390/ijerph22010043)
Supplement: Supplementary file 1 [file ijerph-22-00043-s001.zip]

Archive with 2 entries (2 files):
- S1 file. Search Strategy.pdf
- S2 file. Summary Results of Publications Included in the Scoping Review.xlsx
