# Supplementary material for: Measuring Wellness Through Indigenous Partnerships: A Scoping Review
Source: Int J Environ Res Public Health. 2024 Dec 31;22(1):43. doi: 10.3390/ijerph22010043 (PMC11764526; doi:10.3390/ijerph22010043)
Supplement: Supplementary file 1 [file ijerph-22-00043-s001.zip › S2 file. Summary Results of Publications Included in the Scoping Review.xlsx]

## Sheet: Sheet1
Article Title	Article Information				Study Details and Characteristic
	Full citation	Year of publication	Country	Funding	Study objective(s)	Study design	Study methodological details’	Data collection method	Setting		Population
									School, Indigenous community, health setting, other (list)	Urban, rural, or urban/rural mixed population base	Age of participants	Indigenous Nation or community, if specified
Engaging numbers: developing health indicators that matter for First Nations and Inuit people	Jeffery, B.; Abonyl, S.; Labonte, R.; Duncan, K. Engaging numbers: developing health indicators that matter for First Nations and Inuit people. Int. J. Indig. Health, 2006, 3, 44-52.	2006	Canada	The research was supported by funding from the Canadian Institutes of Health Research (Institute of Aboriginal Peoples Health and Institute of Population and Public Health), the Saskatchewan Health Research Foundation, and the Northern Medical Services, University of Saskatchewan.	The objectives of this study were; to critically review community-level population health indicators and indicator frameworks, identify a potential short-list of culturally appropriate indicators for Inuit communities, outline a process by which these indicators might be tracked and utilized by Inuit health and human services at the community and territorial levels, and to critically review commu…	Qualitative	Phenomenological study, narrative study	Key informant interviews and focus groups	Indigenous community	Urban	Not specified	First Nations and Inuit people
Developing Aboriginal and Torres Strait Islander cultural indicators: an overview from Mayi Kuwayu, the national study of Aboriginal and Torres Strait Islander wellbeing	Bourke, S.C.; Chapman, J.; Jones, R.; Brinckley, M.M.; Thurber, K.A.; Calabria, B.; Doery, K.; Olsen, A.; Lovett, R. Developing Aboriginal and Torres Strait Islander cultural indicators: an overview from Mayi Kuwayu, the national study of Aboriginal and Torres Strait Islander wellbeing. Int. J. Equity Health. 2022, 21, 109. doi:10.1186/s12939-022-01710-8	2022	Australia	The research was supported by the National Health and Medical Research Council of Australia. The Mayi Kuwayu study was supported by the Lowitja Institute and the National Health and Medical Research Council of Australia.	The aim of this paper was to highlight how the Mayi Kuwayu questionnaire was developed. Moreover, this project contributed to the limited published literature on epidemiological work ontologically situated in an Indigenous and de-colonising framework.	Qualitative	Observational, case study, particpatory action research, grounded theory	Focus groups	Indigenous community	Urban/rural mixed	Not specified	Aboriginal Australian and Torres Strait Islander
Interplay wellbeing framework: a collaborative methodology 'bringing together stories and numbers' to quantify Aboriginal cultural values in remote Australia	Cairney, S.; Abbott, T.; Quinn, S.; Yamaguchi, J.; Wilson, B.; Wakerman, J. Interplay wellbeing framework: a collaborative methodology 'bringing together stories and numbers' to quantify Aboriginal cultural values in remote Australia. Int. J. Equity Health, 2017, 16, 68. https://doi.org/10.1186/s12939-017-0563-5	2017	Australia	The research was funded by the Australian Government and research partners as part of the Cooperative Research Centre for Remote Economic Participation (CRC-REP), hosted by the Ninti One Ltd.	The aim of this research was to to statistically validate the holistic Interplay Wellbeing Framework and Survey. The survey reflected Aboriginal-identified priorities of culture, empowerment and community with government priorities including education, employment and health.	Mixed Methods	Participatory action approach, case study	Key-informant interviews, surveys, literature review, focus groups	Indigenous community	Rural (remote)	Adults (18-64)	Aboriginal Australian
Aboriginal wellbeing in a “red dirt economy”	Cairney, S.; Abbott, T. Aboriginal wellbeing in a ‘red dirt economy’. Journal of Australian Indigenous Issues, 2014, 17, 5-22.	2014	Australia	The research was funded by the Yalu Marŋgithinyaraw Indigenous Corporation, Central Desert Native Title Services, Newmont, Commonwealth Government Department of Prime Minister and Cabinet, and the Amata Family Wellbeing Centre.	The aim of this research was to identify and define key themes that through subsequent development could be represented as objective indicators in a framework.	Mixed Methods	Grounded theory approach	Focus group, site visits, key-informant interviews (advisory boards)	Indigenous community	Rural (remote)	Not specified	Aboriginal Australian and Torres Strait Islander
Innovating a new way for measuring the health of Aboriginal communities	Leech, D.; Lickers, F.H.; Haas, G. Innovating a new way for measuring the health of Aboriginal communities. Innov. J. 2002, 7.	2002	Canada	Not reported.	The objective of this paper project was to discuss the thinking behind a new way for measuring the health of Aboriginal communities.	Qualitative	Grounded theory	Focus groups, key informant interviews	Indigenous community	Urban/rural mixed	Not specified	Mohawk council of Akwesasne (Ontario/Quebec), the Little Red River Cree Nation (Alberta) and the Miawpukek First Nation (Newfoundland)
Community co-selection of measures to evaluate the health and wellbeing impact of Aboriginal and Torres Strait Islander community running groups	Macniven, R.; Delbaere, K.; Lewis, E.; Radford, K.; Canuto, K.; Dickson, M.; Richards, J.; Gwynn, J.; Withall, A. Community co-selection of measures to evaluate the health and wellbeing impact of Aboriginal and Torres Strait Islander community running groups. Health Promot. J. Austr., 2023, 34, 17–23. https://doi.org/10.1002/hpja.600	2022	Australia	The research was funded by the University of New South Wales Ageing Futures Institute.	The literature describes the process of collaboratively selecting evaluation methods to examine the health and wellbeing impacts of community running programmes and provides face and content validity of proposed measurement tools.	Qualitative	Grounded theory, particpatory action research, yarning	Focus groups (yarning)	Indigenous community	Urban	Adults (18-64)	Aboriginal Australian and Torres Strait Islander
Relational well-being: an Indigenous perspective and measure	McCubbin, L.D.; McCubbin, H.I.; Zhang, W.; Kehl, L.; Strom, I. Relational well‐being: an Indigenous perspective and meas-ure. Fam. Relat., 2013, 62, 354-365.	2013	USA	The project was funded by a grant from the Office of Hawaiian Affairs, the Office of the Vice Chancellor for Research University of Hawaii at Manoa, and the Berry Family Fellowship.	The objective of this study was to develop, test, and apply a measure of relational well-being to address the well-being of Indigenous people.	Mixed Methods	Randomized control trial	Focus groups, key informant interview	Indigenous Community (Statewide-Hawaii)	Urban/rural mixed	Adults (18-64); Elders (>64)	Native Hawaiians
Developing an Indigenous measure of overall health and well-being:the wicozani instrument	Peters, H.J., Peterson, T.R.; Dakota Wicohan Community. Developing an Indigenous measure of overall health and well-being: the Wicozani instrument. Am. Indian Alsk. Native Ment. Health Res., 2019, 26, 96-122. https://doi.org/10.5820/aian.2602.2019.96	2019	USA	The research reported in Study 1 was supported by the National Institute on Minority Health and Health Disparities of the National Institutes of Health. The research reported in Study 2 was supported by the Grant in Aid program at the University of Minnesota.	The objective of this paper is to describe the development and preliminary validation of the Wicozani Instrument..	Quantitiative	Randomized control trial	Surveys	School, Indigenous community	Rural/Tribal	Children (5-17); Adults (18-64); Elders (>64)	Dakota Wicohan
A collaboration to inform the development of an Indigenous wellbeing instrument	McClintock, K.; King, M.; King, A.; Connolly, M.; Derry, K.; Dudgeon, P. A collaboration to inform the development of an In-digenous wellbeing instrument. J. Indig. Wellbeing, 2021, 6, 31-46.	2021	New Zealand, Australia, Canada, and USA	Not reported.	The purpose of this literature is to highlight Indigenous data gaps and provide a synthesized Indigenous lens that may inform the development of a global measure of Indigenous wellbeing.	Qualitative	Review study	Literature reviews	Not specified	Urban/rural mixed	Not specified	Indigenous peoples from New Zealand, Australia, Canada, and the United States of America
Good spirit, good life: a quality of life tool and framework for older Aboriginal peoples	Smith, K.; Gilchrist, L.; Taylor, K.; Clinch, C.; Logiudice, D.; Edgill, P.; Ratcliffe, J.; Flicker, L.; Douglas, H.; Bradley, K.; Bes-sarab, D. Good spirit, good life: a quality of life tool and framework for older Aboriginal peoples. Gerontologist, 2021, 61, e163–e172. https://doi.org/10.1093/geront/gnz185	2021	Australia	The project was supported by a National Health and Medical Research Council—Australian Research Council Dementia Research Development Fellowship and a Poche Indigenous Health Network project grant.	The primary aim of this project was to develop a culturally informed quality of life tool for older Aboriginal Australians. In order to develop the tool, the four objectives of the this research were to understand the Aboriginal Australian worldview of QoL, to identify the factors that enhance QoL in older Aboriginal Australians, develop questions to encompass the QoL priorities of older Aborigin…	Mixed Methods	Particpatory action research, yarning	Semi-structured interviews, surveys	Indigenous community	Urban	Adults (18-64); Elders (>64)	Aboriginal Australian
Co-designing health service evaluation tools that foreground First Nation worldviews for better mental health and wellbeing outcomes	Wright, M.; Getta, A.D.; Green, A.O.; Kickett, U.C.; Kickett, A.H.; McNamara, A.I.; McNamara, U.A.; Newman, A.M.; Pell, A. C.; Penny, A.M.; Wilkes, U.P.; Wilkes, A.S.; Culbong, T.; Taylor, K.; Brown, A.; Dudgeon, P.; Pearson, G.; Allsop, S.; Lin, A.; Smith, G.; O'Connell, M. Co-designing health service evaluation tools that foreground First Nation worldviews for better mental Hhealth and wellbein…	2021	Australia	The research was funded by the National Health and Medical Research Council of Australia.	The objective of this research was to co-design impact measures that would capture organizational change in regard to the Elders’ interaction with service leaders and the development of meaningful relationships.	Qualitative	Particpatory action research, yarning	Focus groups	Indigenous community	Urban	Not specified	Aboriginal Australian
Operationalising the capability approach: developing culturally relevant indicators of Indigenous wellbeing – an Australian example	Yap, M.; Yu, E. Operationalising the capability approach: developing culturally relevant indicators of indigenous wellbeing–an Australian example. Ox. Dev. Stud., 2016, 44, 315-331.	2016	Australia	The research was supported by the; Centre for Aboriginal Economic Policy Research-Australian National University, Kimberley Institute Limited, Nulungu Institute-University of Notre Dame, Nyamba Buru Yawuru, Nagula Jarndu, Bottles of Australia and Yawuru Prescribed Body Corporate.	The aim of this paper is to operationalize the capability approach using participatory research methods grounded in Indigenous worldviews and aspirations, in order to conceptualize a wellbeing framework by incorporating individual and group perspectives.	Qualitative	Grounded theory, particpatory action research, capability approach	Semi-structured interviews, field work, focus group	Indigenous community	Urban	Not specified	Yawuru
Dialogues for well being in an ecological emergency: wellbeing-led governance frameworks and transformative Indigenous tools	Yates A.; Dombroski K.; Dionisio R. Dialogues for wellbeing in an ecological emergency: wellbeing-led governance frame-works and transformative Indigenous tools. Dialogues Hum. Geogr. 2022, 13, 268-287. https://doi.org/10.1177/20438206221102957	2022	New Zealand	The research was funded by the New Zealand National Science Challenge; Building Better Homes, Towns and Cities.	The objective of this literature is to contribute to a culturally specific place-based set of wellbeing indices and tools to inform wellbeing-led governance for more-than-human wellbeing.	Qualitative	Review study	Surveys	Not specified	Not specified	Not specified	Mauri
A process for creating the Aboriginal children's health and well-being measure (ACHWM)	Young, N.L.; Wabano, M.J.; Burke, T.A.; Ritchie, S.D.; Mishibinijima, D.; Corbiere, R.G. A process for creating the Aboriginal children's health and well-being measure (ACHWM). Can. J. Public Health, 2013, 104, e136–e141. https://doi.org/10.1007/BF03405677	2013	Canada	The research was funded by a Community-Based Research Grant from the Indigenous Health Research Development Program (IHRDP), the Nahndahweh Tchigehgamig Wikwemikong Health Centre, and Laurentian University	The purpose of this study was to identify concepts of health and well-being important to Aboriginal children and youth that inform the development of a culturally appropriate measure of health.	Mixed Methods	Community based participatory research	Photovoice, focus groups	Indigenous community	Rural	Children (5-17)	Ojibway, Odawa and Pottawatomi Tribes
Validation of the good Spirit, good life quality-of- life tool for older Aboriginal Australians	Gilchrist, L.; Hyde, Z.; Petersen, C.; Douglas, H.; Hayden, S.; Bessarab, D.; Flicker, L.; LoGiudice, D.; Ratcliffe, J.; Clinch, C.; Taylor, K.; Bradley, K.; Smith, K. Validation of the good spirit, good life quality-of-life tool for older Aboriginal Australi-ans. Australas. J. Ageing, 2023, 42, 302–310. https://doi.org/10.1111/ajag.13128	2023	Australia	In 2020, the good spirit, good life centre for research excellence (CRE) was funded by the National Health and Medical Research Council.	The purpose of this study was to evaluate the psychometric properties of the Good Spirit, Good Life (GSGL) QoL tool for older Aboriginal Australians	Quantitiative	Particpatory action research, Indigenous research methodology	Surveys	Indigenous community	Urban	Adults (18-64); Elders (>64)	Aboriginal Australian
A delphi study and development of a social and emotional wellbeing screening tool for Australian First Nations Peoples living in the Torres Strait and Northern Peninsula area of Australia	Meldrum, K.; Wallace, V.; Webb, T.; Ridgway, L.; Quigley, R.; Strivens, E.; Russell, S.G. A delphi study and development of a social and emotional wellbeing screening tool for Australian First Nations Peoples living in the Torres Strait and Northern Peninsula Area of Australia. PloS One, 2024, 19, e0306316. https://doi.org/10.1371/journal.pone.0306316	2024	Australia	This work was supported by the Ian Potter Foundation [grant number 3110728] and Dementia Australia.	The objective of this Delphi study, the second phase of a broader four-phase project, was to gain consensus from an expert mental health and/or social and emotional wellbeing (SEWB) panel to inform the development of an appropriate screening tool.	Quantitiative	Delphi study	Surveys, yarning	Indigenous community	Urban/rural mixed	Adults (18-64)	Australian First Nations Peoples
Development of the what matters 2 adults (WM2A) wellbeing measure for Aboriginal and Torres Strait Islander adults	Howard, K.; Garvey, G.; Anderson, K.; Dickson, M.; Viney, R.; Ratcliffe, J.; Howell, M.; Gall, A.; Cunningham, J.; Whop, L.J.; Cass, A.; Jaure, A.; Mulhern, B. Development of the what matters 2 adults (WM2A) wellbeing measure for Aboriginal and Torres Strait Islander adults. Soc. Sci. Med., 2024, 347, 116694. https://doi.org/10.1016/j.socscimed.2024.116694	2024	Australia	The What Matters study is funded through a peer-reviewed Australian National Health and Medical Research Council (NHMRC) project grant (APP1125434). Its researchers are also supported by the NHMRC funded Centre of Research Excellence (CRE) in Targeted Approaches To Improve Cancer Services for Aboriginal and Torres Strait Islander Australians (TACTICS; #1153027). JC was funded by an NHMRC Research…	This paper describes the development of a measure of wellbeing for Aboriginal and Torres Strait Islander adults – the What Matters to Adults (WM2A) measure - utilising methodologies that are both culturally and scientifically robust to redress the enduring process of colonial disempowerment and marginalisation of Aboriginal and Torres Strait Islander people and their voices.	Mixed Methods	Indigenous and psychometric methodology	Interveiws, surveys, yarning	Indigenous community	Urban/rural mixed	Adults (18-64)	Aboriginal Australian and Torres Strait Islander
Weaving promising practices to transform Indigenous population health and wellness reporting by Indigenizing Indicators in First Nations health	Stelkia, K.; Manshadi, A.; Adams, E.; Wieman, C.; Reading, J. Weaving promising practices to transform Indigenous popula-tion health and wellness reporting by Indigenizing indicators in First Nations Health. Int. J. Indig. Health, 2023, 18.	2023	Canada	Not reported.	The co-development of indicators between the First Nations Health Authority and the Office of the Provincial Health Officer in the Province of British Columbia are discussed as promising practices in action	Qualitative	Review study	Not specified	Not specified	Not specified	Not specified	Canada First Nation's
								Collaborative Yarning	Indigenous community	Not specified	Adults (18-64)	Aboriginal Australian and Torres Strait Islander
